# Supplementary material for: Synthesis, Characterization, and Cytotoxicity Studies of N-(4-Methoxybenzyl) Thiosemicarbazone Derivatives and Their Ruthenium(II)-p-cymene Complexes
Source: Molecules. 2022 Nov 17;27(22):7976. doi: 10.3390/molecules27227976 (PMC9696800; doi:10.3390/molecules27227976)
Supplement: Supplementary file 1 [file molecules-27-07976-s001.zip]

Archive with 1 entries (1 files):
- molecules-2034757-supplementary.pdf
